# Supplementary material for: Morphometric analysis and bioclimatic distribution of Glebionis coronaria s.l. (Asteraceae) in the Mediterranean area
Source: PhytoKeys. 2017 Jun 26;(81):103–26. doi: 10.3897/phytokeys.81.11995 (PMC5523873; doi:10.3897/phytokeys.81.11995)
Supplement: XML Treatment for Glebionis discolor [file phytokeys.81.11995-treatment2.xml]

<!DOCTYPE tp:taxon-treatment
  PUBLIC "-//TaxonX//DTD Taxonomic Treatment Publishing DTD v0 20100105//EN" "tax-treatment-NSO.dtd">
<tp:taxon-treatment xmlns:tp="http://www.plazi.org/taxpub"><tp:treatment-meta><kwd-group><label>Taxon classification</label><kwd><named-content xmlns:xlink="http://www.w3.org/1999/xlink" content-type="kingdom">Plantae</named-content></kwd><kwd><named-content xmlns:xlink="http://www.w3.org/1999/xlink" content-type="order">Asterales</named-content></kwd><kwd><named-content xmlns:xlink="http://www.w3.org/1999/xlink" content-type="family">Asteraceae</named-content></kwd></kwd-group><mixed-citation publication-type="journal"><person-group><name><surname>Cano</surname><given-names>Eusebio</given-names></name><name><surname>Musarella</surname><given-names>Carmelo Maria</given-names></name><name><surname>Cano-Ortiz</surname><given-names>Ana</given-names></name><name><surname>Fuentes</surname><given-names>José Carlos Piñar</given-names></name><name><surname>Spampinato</surname><given-names>Giovanni</given-names></name><name><surname>Gomes</surname><given-names>Carlos José Pinto</given-names></name></person-group><article-title>Morphometric analysis and bioclimatic distribution of <italic><tp:taxon-name><tp:taxon-name-part taxon-name-part-type="genus" reg="Glebionis">Glebionis</tp:taxon-name-part> <tp:taxon-name-part taxon-name-part-type="species" reg="coronaria">coronaria</tp:taxon-name-part></tp:taxon-name></italic> s.l. (<tp:taxon-name><tp:taxon-name-part taxon-name-part-type="family">Asteraceae</tp:taxon-name-part></tp:taxon-name>) in the Mediterranean area</article-title><source>PhytoKeys</source><day>26</day><month>6</month><year>2017</year><volume>2017</volume><issue>81</issue><fpage>103</fpage><lpage>126</lpage><pub-id pub-id-type="doi">10.3897/phytokeys.81.11995</pub-id></mixed-citation></tp:treatment-meta><tp:nomenclature><tp:taxon-name>
              <tp:taxon-name-part taxon-name-part-type="genus" reg="Glebionis">Glebionis</tp:taxon-name-part>
              <tp:taxon-name-part taxon-name-part-type="species" reg="discolor">discolor</tp:taxon-name-part>
              <object-id xmlns:xlink="http://www.w3.org/1999/xlink" content-type="ipni" xlink:type="simple">urn:lsid:ipni.org:names:77163641-1</object-id>
            </tp:taxon-name><tp:taxon-authority>(d’Urv.) Cano, Musarella, Cano-Ortiz, Piñar Fuentes, Spampinato &amp; Pinto Gomes comb. &amp;</tp:taxon-authority><tp:taxon-status xmlns:xlink="http://www.w3.org/1999/xlink" xlink:type="simple">stat. nov.</tp:taxon-status><tp:nomenclature-citation-list><tp:nomenclature-citation><tp:taxon-name>  </tp:taxon-name><comment>Basionym: <tp:taxon-name><tp:taxon-name-part taxon-name-part-type="genus" reg="Chrysanthemum">Chrysanthemum</tp:taxon-name-part> <tp:taxon-name-part taxon-name-part-type="species" reg="coronarium">coronarium</tp:taxon-name-part> <tp:taxon-name-part taxon-name-part-type="infraspecific-rank">var.</tp:taxon-name-part> <tp:taxon-name-part taxon-name-part-type="variety" reg="discolor">discolor</tp:taxon-name-part></tp:taxon-name> d’Urv. in Mém. Soc. Linn. Paris 1: 368. 1822). ≡ <tp:taxon-name><tp:taxon-name-part taxon-name-part-type="genus" reg="Chrysanthemum">Chrysanthemum</tp:taxon-name-part> <tp:taxon-name-part taxon-name-part-type="species" reg="coronarium">coronarium</tp:taxon-name-part> <tp:taxon-name-part taxon-name-part-type="infraspecific-rank">subsp.</tp:taxon-name-part> <tp:taxon-name-part taxon-name-part-type="subspecies" reg="discolor">discolor</tp:taxon-name-part></tp:taxon-name> (d’Urv.) Rech. f. in Beih. Bot. Centralbl. 54B: 634. 1936 ≡ <tp:taxon-name><tp:taxon-name-part taxon-name-part-type="genus" reg="Glebionis">Glebionis</tp:taxon-name-part> <tp:taxon-name-part taxon-name-part-type="species" reg="coronaria">coronaria</tp:taxon-name-part> <tp:taxon-name-part taxon-name-part-type="infraspecific-rank">var.</tp:taxon-name-part> <tp:taxon-name-part taxon-name-part-type="variety" reg="discolor">discolor</tp:taxon-name-part></tp:taxon-name> (d’Urv.) Turland in Taxon 53: 1073. 2004. Lectotype designated here: Greece, Melos, 05/1819, D’Urville (K 000929476). </comment></tp:nomenclature-citation></tp:nomenclature-citation-list></tp:nomenclature><tp:treatment-sec sec-type="notes" id="SECID0E6BBG"><title>Note.</title><p>Like <italic><tp:taxon-name><tp:taxon-name-part taxon-name-part-type="genus" reg="Glebionis">G.</tp:taxon-name-part> <tp:taxon-name-part taxon-name-part-type="species" reg="coronaria">coronaria</tp:taxon-name-part></tp:taxon-name></italic> but plants frequently puberulous. Female ray florets white with a yellow base. Disc cypselas 2.8–2.9 mm long, with poorly pronounced wings (average width 0.54–0.57 mm) and intercostal glands arranged randomly (Table <xref ref-type="table" rid="T1">1</xref>, Fig. <xref ref-type="fig" rid="F2">2b</xref>). 2n = 18.</p></tp:treatment-sec><tp:treatment-sec sec-type="habitat" id="SECID0EYCBG"><title>Habitat.</title><p>Cultivated grounds, along the ways and waste places.</p></tp:treatment-sec><tp:treatment-sec sec-type="distribution" id="SECID0E4CBG"><title>Bioclimatic distribution.</title><p>Species distributed throughout the thermo-Mediterranean and meso-Mediterranean bioclimatic belt.</p></tp:treatment-sec><tp:treatment-sec><!--Section generated to contain objects referenced in tp:taxon-treatment.--><table-wrap id="T1" position="float" orientation="portrait"><label>Table 1.</label><caption><p>Disc cypsela measurements of <italic><tp:taxon-name><tp:taxon-name-part taxon-name-part-type="genus" reg="Glebionis">Glebionis</tp:taxon-name-part> <tp:taxon-name-part taxon-name-part-type="species" reg="coronaria">coronaria</tp:taxon-name-part></tp:taxon-name></italic> and <italic><tp:taxon-name><tp:taxon-name-part taxon-name-part-type="genus" reg="Glebionis">G.</tp:taxon-name-part> <tp:taxon-name-part taxon-name-part-type="species" reg="discolor">discolor</tp:taxon-name-part></tp:taxon-name></italic> comb. &amp; stat. nov.</p></caption><table id="TID0EOHAC" rules="all"><tbody><tr><th rowspan="2" colspan="1">Characters</th><th rowspan="2" colspan="1">Parameters</th><th rowspan="1" colspan="2">Species</th></tr><tr><th rowspan="1" colspan="1">
                  <italic><tp:taxon-name><tp:taxon-name-part taxon-name-part-type="genus" reg="Glebionis">G.</tp:taxon-name-part> <tp:taxon-name-part taxon-name-part-type="species" reg="coronaria">coronaria</tp:taxon-name-part></tp:taxon-name></italic>
                </th><th rowspan="1" colspan="1">
                  <italic><tp:taxon-name><tp:taxon-name-part taxon-name-part-type="genus" reg="Glebionis">G.</tp:taxon-name-part> <tp:taxon-name-part taxon-name-part-type="species" reg="discolor">discolor</tp:taxon-name-part></tp:taxon-name></italic>
                </th></tr><tr><td rowspan="5" colspan="1">Wing Width</td><td rowspan="1" colspan="1">No. observations</td><td rowspan="1" colspan="1">
                  <bold>298</bold>
                </td><td rowspan="1" colspan="1">
                  <bold>425</bold>
                </td></tr><tr><td rowspan="1" colspan="1">Mean (mm)</td><td rowspan="1" colspan="1">
                  <bold>0.741</bold>
                </td><td rowspan="1" colspan="1">
                  <bold>0.557</bold>
                </td></tr><tr><td rowspan="1" colspan="1">Int. for the mean of 95% (mm)</td><td rowspan="1" colspan="1">
                  <bold>(0.719; 0.762)</bold>
                </td><td rowspan="1" colspan="1">
                  <bold>(0.543;0.572)</bold>
                </td></tr><tr><td rowspan="1" colspan="1">Student’s test p value</td><td rowspan="1" colspan="2">
                  <bold>&lt; 0.01</bold>
                </td></tr><tr><td rowspan="1" colspan="1">Z test p value</td><td rowspan="1" colspan="2">
                  <bold>&lt; 0.01</bold>
                </td></tr><tr><td rowspan="5" colspan="1">Disc Cypsela Width Without Wing</td><td rowspan="1" colspan="1">No. observations</td><td rowspan="1" colspan="1">
                  <bold>315</bold>
                </td><td rowspan="1" colspan="1">
                  <bold>425</bold>
                </td></tr><tr><td rowspan="1" colspan="1">Mean (mm)</td><td rowspan="1" colspan="1">
                  <bold>1.960</bold>
                </td><td rowspan="1" colspan="1">
                  <bold>1.932</bold>
                </td></tr><tr><td rowspan="1" colspan="1">Int. for the mean of 95% (mm)</td><td rowspan="1" colspan="1">
                  <bold>(1.905; 2.015)</bold>
                </td><td rowspan="1" colspan="1">
                  <bold>(1.856; 2.007)</bold>
                </td></tr><tr><td rowspan="1" colspan="1">Student’s test p value</td><td rowspan="1" colspan="2">
                  <bold>0.552</bold>
                </td></tr><tr><td rowspan="1" colspan="1">Z test p value</td><td rowspan="1" colspan="2">
                  <bold>0.552</bold>
                </td></tr><tr><td rowspan="5" colspan="1">Disc Cypsela Length</td><td rowspan="1" colspan="1">No. observations</td><td rowspan="1" colspan="1">
                  <bold>313</bold>
                </td><td rowspan="1" colspan="1">
                  <bold>424</bold>
                </td></tr><tr><td rowspan="1" colspan="1">Mean (mm)</td><td rowspan="1" colspan="1">
                  <bold>2.740</bold>
                </td><td rowspan="1" colspan="1">
                  <bold>2.830</bold>
                </td></tr><tr><td rowspan="1" colspan="1">Int. for the mean of 95% (mm)</td><td rowspan="1" colspan="1">
                  <bold>(2.678; 2.803)</bold>
                </td><td rowspan="1" colspan="1">
                  <bold>(2.792; 2.868)</bold>
                </td></tr><tr><td rowspan="1" colspan="1">Student’s test p value</td><td rowspan="1" colspan="2">
                  <bold>0.016</bold>
                </td></tr><tr><td rowspan="1" colspan="1">Z test p value</td><td rowspan="1" colspan="2">
                  <bold>0.016</bold>
                </td></tr><tr><td rowspan="5" colspan="1">Linearity Coefficient (<abbrev xmlns:xlink="http://www.w3.org/1999/xlink" xlink:title="linearity coefficient" id="ABBRID0EOLAE" xlink:type="simple">Lc</abbrev>)</td><td rowspan="1" colspan="1">No. observations</td><td rowspan="1" colspan="1">
                  <bold>193</bold>
                </td><td rowspan="1" colspan="1">
                  <bold>356</bold>
                </td></tr><tr><td rowspan="1" colspan="1">Mean</td><td rowspan="1" colspan="1">
                  <bold>0.683</bold>
                </td><td rowspan="1" colspan="1">
                  <bold>0.473</bold>
                </td></tr><tr><td rowspan="1" colspan="1">Int. for the mean of 95%</td><td rowspan="1" colspan="1">
                  <bold>(0.661; 0.706)</bold>
                </td><td rowspan="1" colspan="1">
                  <bold>(0.455; 0.490)</bold>
                </td></tr><tr><td rowspan="1" colspan="1">Student’s test p value</td><td rowspan="1" colspan="2">
                  <bold>&lt; 0.01</bold>
                </td></tr><tr><td rowspan="1" colspan="1">Z test p value</td><td rowspan="1" colspan="2">
                  <bold>&lt; 0.01</bold>
                </td></tr><tr><td rowspan="5" colspan="1">Ratio Cypsela-Wing Width</td><td rowspan="1" colspan="1">No. observations</td><td rowspan="1" colspan="1">
                  <bold>296</bold>
                </td><td rowspan="1" colspan="1">
                  <bold>425</bold>
                </td></tr><tr><td rowspan="1" colspan="1">Mean</td><td rowspan="1" colspan="1">
                  <bold>2.771</bold>
                </td><td rowspan="1" colspan="1">
                  <bold>3.740</bold>
                </td></tr><tr><td rowspan="1" colspan="1">Int. for the mean of 95%</td><td rowspan="1" colspan="1">
                  <bold>(2.676; 2.866)</bold>
                </td><td rowspan="1" colspan="1">
                  <bold>(3.556; 3.923)</bold>
                </td></tr><tr><td rowspan="1" colspan="1">Student’s test p value</td><td rowspan="1" colspan="2">
                  <bold>&lt; 0.01</bold>
                </td></tr><tr><td rowspan="1" colspan="1">Z test p value</td><td rowspan="1" colspan="2">
                  <bold>&lt; 0.01</bold>
                </td></tr></tbody></table></table-wrap><fig id="F2" position="float" orientation="portrait"><label>Figure 2.</label><caption><p>Disc cypsela of <italic><tp:taxon-name><tp:taxon-name-part taxon-name-part-type="genus" reg="Glebionis">Glebionis</tp:taxon-name-part> <tp:taxon-name-part taxon-name-part-type="species" reg="coronaria">coronaria</tp:taxon-name-part></tp:taxon-name></italic> (<bold>a</bold>) and <italic><tp:taxon-name><tp:taxon-name-part taxon-name-part-type="genus" reg="Glebionis">G.</tp:taxon-name-part> <tp:taxon-name-part taxon-name-part-type="species" reg="discolor">discolor</tp:taxon-name-part></tp:taxon-name></italic> (<bold>b</bold>) photographed with high-resolution confocal microscopy.</p></caption><graphic xmlns:xlink="http://www.w3.org/1999/xlink" xlink:href="phytokeys-81-103-g002.jpg" position="float" orientation="portrait" xlink:type="simple" id="oo_141836.jpg"/></fig></tp:treatment-sec></tp:taxon-treatment>
